# Supplementary material for: Transmission pattern of shigellosis in Wuhan City, China: a modelling study
Source: Epidemiol Infect. 2021 Nov 2;149:e249. doi: 10.1017/S0950268821002363 (PMC8697311; doi:10.1017/S0950268821002363)
Supplement: Supplementary file 1 [file hygsup.zip]

Archive with 2 entries (2 files):
- S0950268821002363sup001.xlsx
- S0950268821002363sup002.jpg
