# Supplementary material for: Transmission pattern of shigellosis in Wuhan City, China: a modelling study
Source: Epidemiol Infect. 2021 Nov 2;149:e249. doi: 10.1017/S0950268821002363 (PMC8697311; doi:10.1017/S0950268821002363)
Supplement: Supplementary file 1 [file hygsup.zip › S0950268821002363sup001.xlsx]

## Sheet: Sheet1
Table S1. The value of b, bW and Reff in different segments in each year from 2005 to 2017 in Wuhan City
Year	Segments	Duration (month/day)	b	bW	Population	Reff
2005	1	1/12-7/26	0.0867247	2.03964e-08	7.89992e+06	1.1481
	2	7/26-8/15	0.0853266	5.07811e-09		1.12959
	3	8/16-8/28	0.066967	6.37683e-11		0.886536
	4	8/29-9/19	0.0966047	4.33753e-09		1.27889
	5	9/20-10/5	0.0828521	2.45325e-09		1.09683
	6	10/6-11/12	0.0652168	4.05768e-09		0.863366
	7	11/13-11/17	0.152691	1.32063e-09		2.02139
	8	11/18-12/31	0.0652754	6.06546e-10		0.864142
	Mean		0.0877073	4.78924e-09		1.1611
2006	1	1/1-5/8	0.0885412	2.55396e-09	7.91563e+06	1.17214
	2	5/9-8/4	0.0851825	2.7487e-09		1.12768
	3	8/5-8/13	0.0800696	1.24415e-10		1.05999
	4	8/14-8/25	0.11243	7.99921e-11		1.48839
	5	8/26-9/16	0.082455	8.96251e-11		1.09157
	6	9/17-9/26	0.0884673	7.97708e-11		1.17117
	7	9/27-10/3	0.116582	6.42007e-11		1.54336
	8	10/4-10/11	0.0730326	6.07185e-11		0.966835
	9	10/12-11/13	0.127351	3.85893e-11		1.68592
	10	11/14-11/21	0.0719558	5.49942e-11		0.95258
	11	11/22-12/1	0.10115	1.9383e-11		1.33906
	12	12/2-12/31	0.0574731	2.89455e-11		0.760852
	Mean		0.0903908	4.95275e-10		1.19663
2007	1	1/1-8/26	0.0832201	1.64521e-11	7.88076e+06	1.1017
	2	8/27-9/22	0.0741879	3.53731e-11		0.98213
	3	9/23-9/28	0.12956	5.21989e-11		1.71517
	4	9/29-10/2	0.0906147	5.11634e-11		1.19959
	5	10/3-10/8	0.17108	3.73535e-11		2.26483
	6	10/9-11/11	0.0610591	3.84434e-11		0.808325
	7	11/12-12/31	0.0747122	1.87492e-12		0.98907
	Mean		0.0977763	3.32656e-11		1.2944
2008	1	1/1-4/29	0.0851128	1.38023e-11	7.87515e+06	1.12676
	2	4/30-5/13	0.134108	1.34989e-11		1.77538
	3	5/14-7/22	0.08023	3.34346e-11		1.06212
	4	7/23-8/28	0.0736943	3.40435e-11		0.975595
	5	8/29-9/23	0.0904418	1.88698e-11		1.19731
	6	9/24-12/31	0.0700402	5.03521e-11		0.927221
	Mean		0.0889378	2.73335e-11		1.1774
2009	1	1/1-6/1	0.0886916	4.16927e-11	7.87288e+06	1.17414
	2	6/2-7/5	0.0835443	6.04135e-11		1.10599
	3	7/6-8/24	0.0802432	3.4969e-11		1.06229
	4	8/25-10/2	0.0773096	3.45388e-11		1.02346
	5	10/3-10/10	0.124746	2.70749e-11		1.65144
	6	10/11-11/15	0.068098	3.36367e-11		0.901509
	7	11/16-11/25	0.121368	2.89024e-11		1.60672
	8	11/26-12/18	0.0675864	2.83365e-11		0.894736
	9	12/19-12/31	0.0957987	1.07317e-11		1.26822
	Mean		0.0897095	3.33662e-11		1.18761
2010	1	1/1-1/30	0.0758572	6.53539e-12	7.86059e+06	1.00423
	2	1/31-7/25	0.0846331	7.10661e-12		1.12041
	3	7/26-8/9	0.0795048	1.23548e-12		1.05252
	4	8/10-9/7	0.0929669	5.18833e-13		1.23073
	5	9/8-11/18	0.0687925	5.45585e-13		0.910703
	6	11/19-11/30	0.107532	3.40929e-13		1.42355
	7	12/1-12/31	0.0658755	3.19224e-13		0.872087
	Mean		0.082166	2.37172e-12		1.08775
2011	1	1/1-1/10	0.116488	2.62811e-13	9.78541e+06	1.54212
	2	1/11-2/18	0.0739696	2.73442e-13		0.97924
	3	2/19-5/10	0.08897	3.29288e-13		1.17782
	4	5/11-6/14	0.0899579	2.92029e-13		1.1909
	5	6/15-7/19	0.0834321	3.63176e-13		1.10451
	6	7/20-8/12	0.0704464	2.82544e-13		0.932598
	7	8/13-8/18	0.132366	1.96452e-13		1.75231
	8	8/19-9/10	0.078329	2.58544e-13		1.03695
	9	9/11-9/15	0.148797	1.68094e-13		1.96984
	10	9/16-9/30	0.0685479	1.55473e-13		0.907465
	11	10/1-10/10	0.128207	1.10563e-13		1.69726
	12	10/11-11/8	0.062574	4.98138e-14		0.82838
	13	11/9-12/11	0.0866962	5.32193e-14		1.14772
	14	12/12-12/31	0.066799	5.71716e-14		0.884312
	Mean		0.0925414	2.03759e-13		1.2251
2012	1	1/1-2/8	0.0994594	3.22063e-14	9.84026e+06	1.31668
	2	2/8-2/18	0.0649197	2.80983e-14		0.859433
	3	2/19-3/6	0.102946	1.96838e-14		1.36284
	4	3/7-4/17	0.0806366	2.7862e-14		1.0675
	5	4/18-5/13	0.0988394	1.78659e-14		1.30848
	6	5/14-5/28	0.0663101	2.34843e-14		0.87784
	7	5/29-6/26	0.0896927	2.24653e-14		1.18739
	8	6/27-7/22	0.0785048	1.67167e-14		1.03928
	9	7/23-8/3	0.106591	2.66553e-14		1.41109
	10	8/4-9/29	0.0773389	2.79884e-14		1.02384
	11	9/30-10/9	0.121281	2.10899e-14		1.60557
	12	10/10-12/31	0.0723795	2.58701e-14		0.958189
	Mean		0.0882416	2.41655e-14		1.16818
2013	1	1/1-1/25	0.102986	1.33849e-14	9.87168e+06	1.36337
	2	1/26-2/23	0.0786755	1.2794e-14		1.04154
	3	2/24-4/13	0.0856254	1.18931e-14		1.13354
	4	4/14-5/13	0.0671466	1.29453e-14		0.888914
	5	5/14-7/23	0.0937846	5.9458e-15		1.24156
	6	7/24-9/22	0.0799437	2.88848e-15		1.05833
	7	9/23-10/3	0.0615859	2.40469e-15		0.815299
	8	10/4-10/9	0.154692	2.84091e-15		2.04788
	9	10/10-10/31	0.082649	2.68152e-15		1.09414
	10	11/1-12/5	0.0527009	3.04108e-15		0.697676
	11	12/6-12/31	0.0881599	2.23614e-15		1.1671
	Mean		0.0861772	6.64145e-15		1.14085
2014	1	1/1-2/28	0.0686451	2.68045e-15	9.96752e+06	0.908752
	2	3/1-5/13	0.0888344	2.64874e-15		1.17603
	3	5/14-5/21	0.0619684	2.7512e-15		0.820363
	4	5/22-6/10	0.116317	2.35784e-15		1.53985
	5	6/11-7/4	0.0724068	2.5808e-15		0.958551
	6	7/5-7/17	0.113452	1.62161e-15		1.50192
	7	7/18-12/31	0.0732149	2.0444e-15		0.969249
	Mean		0.0849769	2.38358e-15		1.12496
2015	1	1/1-1/20	0.101516	1.50436e-15	9.99738e+06	1.34391
	2	1/21-2/13	0.0649188	1.22915e-15		0.859421
	3	2/14-3/3	0.110796	8.87637e-16		1.46676
	4	3/4-4/21	0.0782777	9.55196e-16		1.03627
	5	4/22-5/6	0.118375	5.47568e-16		1.5671
	6	5/7-5/22	0.0758478	4.23522e-16		1.0041
	7	5/23-6/4	0.106982	2.61557e-16		1.41627
	8	6/5-8/28	0.0759692	2.62109e-16		1.00571
	9	8/29-9/8	0.115599	1.90463e-16		1.53035
	10	9/9-9/20	0.0564228	1.2933e-16		0.746948
	11	9/21-10/11	0.0967698	1.03379e-16		1.28108
	12	10/12-12/16	0.0757696	1.32416e-16		1.00307
	13	12/17-12/31	0.110602	7.44122e-17		1.46419
	Mean		0.0913727	5.15469e-16		1.20963
2016	1	1/1-1/30	0.0688285	7.65025e-17	1.06077e+07	0.91118
	2	1/31-2/10	0.130499	5.89548e-17		1.7276
	3	2/11-3/28	0.0738166	7.07049e-17		0.977214
	4	3/29-5/20	0.105053	4.12091e-17		1.39073
	5	5/21-6/9	0.0738246	3.5025e-17		0.97732
	6	6/10-7/7	0.0969076	2.03008e-17		1.2829
	7	7/8-7/16	0.0721316	1.90732e-17		0.954907
	8	7/17-8/3	0.0933188	1.32981e-17		1.23539
	9	8/4-8/15	0.068235	1.20798e-17		0.903323
	10	8/16-9/5	0.0985422	9.63423e-18		1.30454
	11	9/6-10/2	0.068498	1.21755e-17		0.906804
	12	10/3-10/7	0.187599	9.08772e-18		2.48351
	13	10/8-11/29	0.0616927	9.96941e-18		0.816713
	14	11/30-12/31	0.0895812	7.67444e-18		1.18591
	Mean		0.0920377	2.82635e-17		1.21843
2017	1	1/1-1/31	0.0649096	7.2363e-18	1.07662e+07	0.8593
	2	2/1-2/7	0.182364	8.1605e-18		2.41421
	3	2/8-3/17	0.0659779	5.35919e-18		0.873442
	4	3/18-6/21	0.0937827	2.99607e-18		1.24153
	5	6/22-7/11	0.0617508	2.65101e-18		0.817482
	6	7/12-8/9	0.0935975	1.73283e-18		1.23908
	7	8/10-8/19	0.0732607	1.17069e-18		0.969855
	8	8/20-9/9	0.091949	5.4699e-19		1.21726
	9	9/10-11/12	0.0681599	6.69633e-19		0.902328
	10	11/13-12/13	0.0969382	4.61756e-19		1.28331
	11	12/14-12/31	0.0741701	2.92574e-19		0.981894
	Mean		0.0878964	2.84341e-18		1.16361
